# Supplementary material for: The Amino Acid Transporter Mct10/Tat1 Is Important to Maintain the TSH Receptor at Its Canonical Basolateral Localization and Assures Regular Turnover of Thyroid Follicle Cells in Male Mice
Source: Int J Mol Sci. 2021 May 28;22(11):5776. doi: 10.3390/ijms22115776 (PMC8198332; doi:10.3390/ijms22115776)
Supplement: Supplementary file 1 [file ijms-22-05776-s001.zip]

Archive with 1 entries (1 files):
- ijms-1224504-supplementary.pdf
